# Supplementary material for: Is social cohesion produced by weak ties or by multiplex ties? Rival hypotheses regarding leader networks in urban community settings
Source: PLoS One. 2021 Sep 27;16(9):e0257527. doi: 10.1371/journal.pone.0257527 (PMC8475979; doi:10.1371/journal.pone.0257527)
Supplement: S1 Table — (TXT) [file pone.0257527.s004.txt]

GOF Alfa
Goodness-of-fit for in-degree 

   obs min  mean max MC p-value
0   10   6 10.53  18       1.00
1   10   4  8.87  13       0.82
2    6   1  5.76  12       1.00
3    3   0  3.46   7       1.00
4    1   0  1.88   5       0.92
5    1   0  0.90   4       1.00
6    0   0  0.37   2       1.00
7    1   0  0.18   1       0.36
8    0   0  0.02   1       1.00
9    0   0  0.02   1       1.00
10   0   0  0.01   1       1.00

Goodness-of-fit for out-degree 

  obs min  mean max MC p-value
0  11   4 10.23  16       0.86
1   7   3  8.89  16       0.60
2   6   1  5.72  10       1.00
3   4   1  3.99   9       1.00
4   4   0  1.92   5       0.26
5   0   0  0.88   4       0.76
6   0   0  0.27   2       1.00
7   0   0  0.09   2       1.00
8   0   0  0.01   1       1.00

Goodness-of-fit for edgewise shared partner 

     obs min  mean max MC p-value
esp0  42  22 41.43  55       1.00
esp1   4   0  4.93  14       0.96
esp2   1   0  0.32   3       0.52
esp3   0   0  0.02   1       1.00
esp4   0   0  0.01   1       1.00

Goodness-of-fit for minimum geodesic distance 

    obs min   mean max MC p-value
1    47  29  46.71  68       1.00
2    62  22  65.97 149       0.90
3    70  12  67.30 188       0.94
4    62   6  51.96 102       0.66
5    52   1  31.68  75       0.26
6    31   0  17.04  46       0.30
7    17   0   7.89  34       0.28
8    11   0   3.11  22       0.18
9     5   0   1.15  10       0.20
10    1   0   0.27   6       0.22
11    0   0   0.06   3       1.00
12    0   0   0.01   1       1.00
Inf 634 451 698.85 910       0.50

Goodness-of-fit for model statistics 

                          obs      min       mean       max MC p-value
edges               47.000000 29.00000  46.710000  68.00000       1.00
edgecov.weight     167.000000 97.00000 166.920000 218.00000       0.98
isolates             4.000000  0.00000   3.930000  11.00000       1.00
mutual               6.000000  1.00000   5.960000  12.00000       1.00
mutual.cat           1.000000  0.00000   1.000000   5.00000       1.00
nodematch.cat       16.000000  9.00000  15.490000  22.00000       0.96
gwesp.fixed.0.693    5.499926  0.00000   5.463721  16.99985       0.88
gwideg.fixed.0.693  30.045274 19.12401  30.017431  38.29034       0.90
gwodeg.fixed.0.693  30.498160 21.37406  30.485872  38.59108       1.00


GOF Beta
Goodness-of-fit for in-degree 

   obs min  mean max MC p-value
0   14   8 13.38  20       0.94
1   10   4  9.77  15       1.00
2    8   4  8.61  15       1.00
3    6   0  4.92  10       0.70
4    1   0  2.17   5       0.62
5    0   0  0.88   4       0.76
6    1   0  0.20   2       0.38
7    0   0  0.05   1       1.00
8    0   0  0.01   1       1.00
10   0   0  0.01   1       1.00

Goodness-of-fit for out-degree 

  obs min  mean max MC p-value
0  18  12 17.65  25       0.98
1   6   3  6.87  12       1.00
2  10   1  5.96  11       0.12
3   1   1  4.23  10       0.08
4   2   0  2.71  11       1.00
5   1   0  1.62   5       1.00
6   2   0  0.68   3       0.24
7   0   0  0.18   2       1.00
8   0   0  0.10   1       1.00

Goodness-of-fit for edgewise shared partner 

     obs min  mean max MC p-value
esp0  48  31 49.73  65       0.88
esp1   5   0  6.29  17       0.78
esp2   1   0  0.53   4       0.82
esp5   0   0  0.01   1       1.00

Goodness-of-fit for minimum geodesic distance 

     obs min    mean  max MC p-value
1     54  32   56.56   75       0.90
2     79  24   78.51  134       0.94
3     68  20   83.78  173       0.60
4     52   5   68.15  151       0.58
5     40   0   46.65  103       0.94
6     35   0   29.38   86       0.80
7     19   0   17.18   67       0.82
8      9   0    9.13   52       0.70
9      3   0    4.95   38       0.70
10     0   0    2.57   27       1.00
11     0   0    1.12   18       1.00
12     0   0    0.43   13       1.00
13     0   0    0.16    7       1.00
14     0   0    0.07    5       1.00
15     0   0    0.01    1       1.00
Inf 1201 722 1161.35 1435       0.90

Goodness-of-fit for model statistics 

                          obs       min       mean       max MC p-value
edges               54.000000  32.00000  56.560000  75.00000       0.90
edgecov.weight     229.000000 145.00000 240.360000 323.00000       0.80
isolates            10.000000   4.00000   9.630000  16.00000       0.92
mutual               2.000000   0.00000   2.220000   7.00000       1.00
nodematch.cat       13.000000   4.00000  13.280000  20.00000       1.00
gwesp.fixed.0.693    6.499926   0.00000   7.104334  18.49993       0.92
gwideg.fixed.0.693  36.341814  27.10801  37.599542  46.52834       0.78
gwodeg.fixed.0.693  32.372949  21.06132  33.325403  42.74696       0.78
>
